# Supplementary material for: The XyloTron: Flexible, Open-Source, Image-Based Macroscopic Field Identification of Wood Products
Source: Front Plant Sci. 2020 Jul 10;11:1015. doi: 10.3389/fpls.2020.01015 (PMC7366520; doi:10.3389/fpls.2020.01015)
Supplement: Supplementary file 1 [file DataSheet_1.zip]

Archive with 7 entries (7 files):
- 3D_files/Back_cap_7.stl
- 3D_files/Camera_shoe_6.stl
- 3D_files/Flea_ring_5.stl
- 3D_files/Front_cap_1.stl
- 3D_files/LED_holder_2.stl
- 3D_files/Lens_ring_3.stl
- 3D_files/Sliding_LED_controller_carriage_4.stl
