# Supplementary material for: The XyloTron: Flexible, Open-Source, Image-Based Macroscopic Field Identification of Wood Products
Source: Front Plant Sci. 2020 Jul 10;11:1015. doi: 10.3389/fpls.2020.01015 (PMC7366520; doi:10.3389/fpls.2020.01015)
Supplement: Supplementary file 2 [file DataSheet_2.zip]

Archive with 7 entries (7 files):
- Electronics_files/distribution-gerber.zip
- Electronics_files/distribution-kicad.zip
- Electronics_files/LED-gerber.zip
- Electronics_files/LED-kicad.zip
- Electronics_files/supply-gerber-input.zip
- Electronics_files/supply-gerber-output.zip
- Electronics_files/supply-kicad.zip
